# Supplementary material for: Expedient production of site specifically nucleobase-labelled or hypermodified RNA with engineered thermophilic DNA polymerases
Source: Nat Commun. 2024 Apr 9;15:3054. doi: 10.1038/s41467-024-47444-9 (PMC11004144; doi:10.1038/s41467-024-47444-9)
Supplement: Supplementary file 4 — Source Data [file 41467_2024_47444_MOESM4_ESM.xlsx]

## Sheet: Fig 5D, Fig S74 - FRET
Sample name (replicate)	Adenine concentration (mM)	Fluorescence (A.U.) at 570 nm	Fluorescence (A.U.) at 670 nm	FRET (670/570)
Separated oligoes (1)	0	6.26616e+06	1.13747e+06	0.181525
	1	4.77409e+06	856415	0.179388
	1.5	5.06176e+06	894848	0.176786
	0.01	4.4269e+06	786763	0.177723
	0.1	5.24342e+06	951314	0.18143
	2	5.08258e+06	890621	0.17523
	4	4.9945e+06	925679	0.18534
	5	4.18302e+06	732779	0.17518
	8	3.93709e+06	749300	0.190318
Separated oligoes (2)	0	6.08346e+06	1.11152e+06	0.182712
	1	5.63054e+06	1.02271e+06	0.181636
	1.5	5.83811e+06	1.06471e+06	0.182373
	0.01	6.10412e+06	1.11982e+06	0.183453
	0.1	5.7569e+06	1.04699e+06	0.181867
	2	5.3113e+06	960273	0.180798
	4	5.33527e+06	1.00972e+06	0.189254
	5	6.00285e+06	1.08468e+06	0.180695
	8	4.40815e+06	847961	0.192362
Separated oligoes (3)	0	6.56569e+06	1.20557e+06	0.183616
	1	5.64486e+06	1.0174e+06	0.180234
	1.5	5.94308e+06	1.07092e+06	0.180195
	0.01	6.13407e+06	1.13037e+06	0.184277
	0.1	6.2932e+06	1.15946e+06	0.184239
	2	6.00259e+06	1.08558e+06	0.180851
	4	5.09351e+06	948560	0.186229
	5	5.34805e+06	969309	0.181245
	8	4.63123e+06	888992	0.191956
Riboswitch (1)	0	2.54473e+06	912959	0.358765
	1	2.26553e+06	1.03446e+06	0.45661
	1.5	2.31199e+06	1.21751e+06	0.526608
	0.01	2.24639e+06	805650	0.358641
	0.1	2.35269e+06	852382	0.362301
	2	2.4078e+06	1.03706e+06	0.430708
	4	2.22294e+06	2.11201e+06	0.950099
	5	2.10399e+06	756902	0.359747
	8	2.01546e+06	1.82351e+06	0.904765
Riboswitch (2)	0	3.13794e+06	1.132e+06	0.360746
	1	2.97353e+06	1.34068e+06	0.450871
	1.5	3.01336e+06	1.50508e+06	0.499468
	0.01	3.13489e+06	1.15763e+06	0.369273
	0.1	3.18941e+06	1.20774e+06	0.378672
	2	3.50219e+06	1.29701e+06	0.370344
	4	2.76923e+06	1.46172e+06	0.527844
	5	2.73417e+06	2.79922e+06	1.02379
	8	2.85602e+06	2.79623e+06	0.979069
Riboswitch (3)	0	3.20263e+06	1.14774e+06	0.358375
	1	2.8893e+06	1.31125e+06	0.453829
	1.5	2.73145e+06	1.35305e+06	0.49536
	0.01	3.08054e+06	1.12486e+06	0.36515
	0.1	3.29367e+06	1.20754e+06	0.366626
	2	3.09423e+06	1.42872e+06	0.461736
	4	2.35854e+06	2.25678e+06	0.956854
	5	3.14428e+06	1.13448e+06	0.360807
	8	2.67871e+06	2.6102e+06	0.974423
Riboswitch (4)	0	3.236e+06	1.19405e+06	0.368989
	1	3.12001e+06	1.37182e+06	0.439686
	1.5	3.12686e+06	1.50764e+06	0.482157
	0.01	3.53178e+06	1.29244e+06	0.365945
	0.1	3.21606e+06	1.18982e+06	0.369963
	2	2.95195e+06	1.54712e+06	0.5241
	4	2.78011e+06	2.55307e+06	0.918336
	5	3.29938e+06	1.20879e+06	0.366368
	8	2.31421e+06	1.85784e+06	0.802793
Riboswitch (5)	0	3.53429e+06	1.26382e+06	0.357587
	1	3.31513e+06	1.45877e+06	0.440035
	1.5	3.33795e+06	1.61394e+06	0.483512
	0.01	3.60082e+06	1.30997e+06	0.363797
	0.1	3.68325e+06	1.37524e+06	0.373376
	2	2.97191e+06	1.56744e+06	0.527418
	4	2.81056e+06	2.65868e+06	0.945959
	5	3.38257e+06	1.23512e+06	0.365142
	8	2.9136e+06	2.61877e+06	0.898808

## Sheet: Fig 6B - In vitro trans.
	Luminescence (A.U.)
Replicate	1	2	3	4	5	no mRNA
1	4942544	91982	3011164	10417114	7762548	15012
2	4672072	93085	3042970	11125969	7821727	18308
3	4494597	68584	3046273	11688600	8184130	15849

## Sheet: Fig 6C - In cellulo trans.
	Luminescence (A.U.)
Replicate	1	4	5	control 1	control 2
1	3605813	14112270	11786779	15012	10181
2	3675925	14324470	11107157	16772	11051
3	3882717	14130863	11269725	15852	11121

## Sheet: Fig 3B - Polymerase kinetics
	Gel densitometry
Reaction time (min)	TGK (RNA prim.)	SFM4-3 (RNA prim.)	TGK (DNA prim.)	SFM4-3 (DNA prim.)
1e-05	0	0	0	0
1	70.4724	10.9452	56.0068	25.6794
5	76.7293	28.6863	75.6858	42.2955
10	76.9375	41.1176	85.0742	54.7223
15	77.456	48.5912	90.4242	61.5892
30	77.2394	61.7471	92.4912	75.8725
60	77.5415	71.4183	94.8712	84.857

## Sheet: FIg S56 - Polymerase conc.
	Gel densitometry
Polymerase concentration (nM)	TGK	SFM4-3
1e-05	0	0
0.1	40.0358	3.81661
0.3	69.8045	4.03667
0.5	74.4892	10.7017
0.7	72.4676	7.21923
1	73.9275	14.03
2	76.5704	30.6837

## Sheet: Fig S84 - qPCR-IRES_prolonged
	Cycle	Modified RNA template	Modified RNA template without SSIV RT	Control without RNA template and SSIV RT	Control without RNA template and reverse transcription
	1	-2.08376	-3.06636	1.15968	-2.69511
	2	-1.74458	2.91736	-0.0313692	-2.76935
	3	1.47194	1.59331	-1.51209	1.62367
	4	0.0721024	-0.0744092	2.18265	-1.25318
	5	4.76139	2.12469	-3.52805	0.525867
	6	-3.94258	-1.52493	3.36209	-1.51953
	7	3.20339	3.05198	1.42135	2.30765
	8	0.795066	4.11992	1.99499	1.8389
	9	0.953073	2.63782	3.10272	3.55008
	10	1.34722	-0.288837	2.07686	0.0325435
	11	2.10556	1.43445	1.27072	1.25675
	12	4.86547	-3.4355	1.06459	-0.867218
	13	9.75891	-4.57599	0.919601	3.66936
	14	18.7132	1.95776	0.678418	-0.808539
	15	31.7723	4.99785	-0.679465	-2.59102
	16	50.005	2.39988	0.0525461	2.51152

## Sheet: Fig S82 - qPCR-IRES
	Cycle	Modified RNA template	Modified RNA template	Modified RNA template without SSIV RT	Natural RNA template	Natural RNA template	Natural RNA template without SSIV RT	Control without RNA template	Control without RNA template	Control without RNA template and SSIV RT	Control without RNA template and reverse transcription
	1	5.28497	7.01974	-7.41475	156.2	128.602	-17.5749	-11.7984	-12.9918	-17.1911	-24.1416
	2	13.1558	21.5001	7.74455	211.721	177.46	0.187308	-2.58672	3.21749	1.02067	-2.94938
	3	14.509	22.354	7.68837	268.202	227.87	-0.905224	-1.81012	1.28117	1.04581	-2.41355
	4	19.3454	23.1037	2.50729	357.603	303.826	-1.65669	1.266	2.20885	-0.0707211	1.75044
	5	24.0377	37.2179	6.01277	472.629	418.209	0.534463	-1.57074	-2.13238	-1.49077	1.02492
	6	30.2934	40.4504	3.61821	612.032	544.142	5.42088	2.53119	-1.66433	1.55711	1.54728
	7	40.4263	55.2095	-0.498063	753.459	686.239	5.31362	-0.70063	2.52339	1.64998	-2.16085
	8	69.6373	81.1875	-4.34155	870.769	798.108	-1.51172	3.30695	1.34604	3.39383	3.85307
	9	109.535	117.301	-3.60799	942.18	867.022	-1.02769	-1.54074	3.07568	-1.66474	-0.314439
	10	178.552	186.436	-2.95486	998.319	912.399	1.45314	3.12597	0.0345612	0.278882	-0.277983
	11	267.282	287.856	-4.73229	1026.61	951.614	1.72747	1.5371	-1.95399	4.69417	6.3158
	12	377.519	392.105	-2.21469	1055.73	974.924	1.39391	3.37628	1.52073	-1.41997	-0.00966077
	13	473.722	494.156	-2.25725	1074.76	989.17	0.917975	0.500215	1.72642	4.63826	1.43365
	14	546.595	572.298	3.81091	1088.43	1010.96	-2.21202	-3.11264	1.7076	-1.49969	-1.70995
	15	600.308	631.991	16.2121	1096.56	1025.09	2.0166	-0.680171	-0.75515	-0.856431	-1.16096

## Sheet: Fig S85 - qPCR-mRNA
	Cycle	Modified RNA template	Modified RNA template without SSIV RT	Control without RNA template and SSIV RT	Control without RNA template and reverse transcription
	1	-3.3999	-5.20812	-8.14348	-11.255
	2	-1.52993	-1.66189	-5.09154	-4.62591
	3	0.89219	1.399	-2.60394	-3.08229
	4	4.24849	3.80391	-0.351711	0.827546
	5	-0.398025	-0.677354	4.10879	0.755483
	6	0.065638	3.61891	-1.61723	0.485483
	7	2.26544	-1.93998	2.02729	0.190679
	8	0.916	0.372496	4.34471	5.16457
	9	-2.02238	-0.022664	1.59857	0.913188
	10	4.81658	1.77706	0.00440359	4.6393
	11	0.0368767	0.593318	0.542731	1.99023
	12	-0.498843	-1.94434	0.428777	0.234277
	13	-2.09559	0.395265	1.45314	-3.31869
	14	1.98077	0.984628	0.744116	1.02274
	15	0.0690342	-1.5898	0.595426	-2.91118
	16	4.68552	-0.881896	-0.0966034	2.4956
	17	15.899	0.824947	-0.64401	1.56757
	18	31.6078	2.6124	0.380783	-0.10667
	19	55.1483	4.0839	2.40909	0.582478

## Sheet: Fig S65 - polymerase fidelity
TGK polymerase			SFM4-3 polymerase
ratio rCmBdpTP/r(AUG)TP	correct product (%)		ratio rCmBdpTP/r(AUG)TP	correct product (%)
0.00666667	28.0484		0.00666667	35.5496
0.0166667	50.2707		0.0166667	49.8489
0.0333333	70.9878		0.0333333	75.4889
0.0833333	85.5595		0.0833333	89.4784
0.166667	92.5004		0.166667	91.0828
